# Supplementary material for: Genetic diversity and association analysis between agronomic traits and EST-SSR markers in Chinese chive (Allium tuberosum)
Source: Front Plant Sci. 2026 Mar 23;17:1785981. doi: 10.3389/fpls.2026.1785981 (PMC13050861; doi:10.3389/fpls.2026.1785981)
Supplement: Supplementary file 2 [file Table1.xlsx]

## Sheet: Table S1
Table S1. Detailed Information of 82 Chinese Chives Germplasm Resources
No.	Variety Name	Origin
A1	Allium tuberosum "Shou He Zi Gen"	Shouguang, Shandong
A2	Allium tuberosum "Da Yu Xi zhi"	Shouguang, Shandong
A3	Allium tuberosum "Shou He Xi Bai Gen"	Shouguang, Shandong
A4	Allium tuberosum "791 Xue Jiu"	Yuncheng,Shanxi
A5	Allium tuberosum "Jia Cu Zi Gen"	Weifang,Shandong
A6	Allium tuberosum "Xiao Xi Ye Jiu Cai"	Suqian,Jiangsu
A7	Allium tuberosum "Unkown#1"	Unkown
A8	Allium tuberosum "Chang Geng #3"	Weifang,Shandong
A9	Allium tuberosum "Nong Jia Ben Jiu Cai"	Weifang,Shandong
A10	Allium tuberosum "Chang Geng #1"	Weifang,Shandong
A11	Allium tuberosum "Chang Geng #2"	Weifang,Shandong
A12	Allium tuberosum "Feng Ming Ya Shi Bai Gen"	Beijing
A13	Allium tuberosum "Kuan Ye Xin Jiu"	Yichang,Hubei
A14	Allium tuberosum "Xiu Jiu #1"	Nangong,Hebei
A15	Allium tuberosum "Nan Gong #2"	Nangong,Hebei
A16	Allium tuberosum "Bei Shu Xin Bai Gen"	Weifang,Shandong
A17	Allium tuberosum "Jiang Su Jiu Cai Gen"	Suqian,Jiangsu
A18	Allium tuberosum "Xiao Xi Ye Xiang Jiu"	Suqian,Jiangsu
A19	Allium tuberosum "Xiao Ye Hong Gen Xiang Jiu"	Suqian,Jiangsu
A20	Allium tuberosum "He Nan Cu Jiu Cai"	Henan
A21	Allium tuberosum "Shan Dong Lin Yi Jiu Cai"	Linyi,Shandong
A22	Allium tuberosum "Bei Shu Xi Zhi Jiu Cai"	Weifang,Shandong
A23	Allium tuberosum "Bei Shu Zi Gen"	Weifang,Shandong
A24	Allium tuberosum "Xing Tai Jiu Cai Gen"	Xingtai,Hebei
A25	Allium tuberosum "Shou Guang Xi Jiu Cai"	Shandong
A26	Allium tuberosum "Dong Ba Li Yong Sheng Jiu Cai"	Zhangjaikou,Hebei
A27	Allium tuberosum "Shu Yang Meng Xi Xiang Jiu Cai"	Shuyang.Jiangsu
A28	Allium tuberosum "Xing Tai Du Gen Hong"	Xingtai,Hebei
A29	Allium tuberosum "Nong Jia Hong Gen Jiu Cai"	Xingtai,Hebei
A30	Allium tuberosum "Pu Yang Zi Gen Xin Jiu Cai"	Puyang,Henan
A31	Allium tuberosum "Lian Yun Gang Xiang Jiu Cai"	Lianyungang,Jiangsu
A32	Allium tuberosum "Nan Gong Zi Gen Jiu Cai"	Nangong,Hebei
A33	Allium tuberosum "Nan Gong #3"	Nangong,Hebei
A34	Allium tuberosum "Su Qian Zi Hong Gen Jiu Cai"	Suqian,Jiangsu
A35	Allium tuberosum "Shu Yang Jiu Cai"	Suqian,Jiangsu
A36	Allium tuberosum "Liao Cheng Xin Jiu Cai"	Liaocheng,Shandong
A37	Allium tuberosum "Xi Zhi Kuan Ye Xue Jiu"	Shouguang, Shandong
A38	Allium tuberosum "Su Qian Xi Bai Gen"	Suqian,Jiangsu
A39	Allium tuberosum "Su Qian Zi Gen"	Suqian,Jiangsu
A40	Allium tuberosum "Unkown #2"	Unkown
A41	Allium tuberosum "Lv Bao"	Pingdingshan,Henan
A42	Allium tuberosum "Ping Long #6"	Pingdingshan,Henan
A43	Allium tuberosum "Jiu Xing #1"	Pingdingshan,Henan
A44	Allium tuberosum "Shou Guang Hong Man Tian"	Pingdingshan,Henan
A45	Allium tuberosum "Kuan Ye Xue Jiu"	Pingdingshan,Henan
A46	Allium tuberosum "Zhai Ye Xue Jiu"	Pingdingshan,Henan
A47	Allium tuberosum "Fu Sheng Rong Yao"	Pingdingshan,Henan
A48	Allium tuberosum "Du Gen Hong"	Pingdingshan,Henan
A49	Allium tuberosum "Fu Jiu #10"	Pingdingshan,Henan
A50	Allium tuberosum "Jiu Xing #1"	Pingdingshan,Henan
A51	Allium tuberosum "Jiu Xing #6"	Pingdingshan,Henan
A52	Allium tuberosum "Jiu Xing #10"	Pingdingshan,Henan
A53	Allium tuberosum "Jiu Xing #11"	Pingdingshan,Henan
A54	Allium tuberosum "Jiu Xing #15"	Pingdingshan,Henan
A55	Allium tuberosum "Jiu Xing #20"	Pingdingshan,Henan
A56	Allium tuberosum "Jiu Xing #16"	Pingdingshan,Henan
A57	Allium tuberosum "Jiu Xing #30"	Pingdingshan,Henan
A58	Allium tuberosum "Jiu Xing #22"	Pingdingshan,Henan
A59	Allium tuberosum "Ping Yuan Jin Song"	Pingdingshan,Henan
A60	Allium tuberosum "Ping Long #10"	Pingdingshan,Henan
A61	Allium tuberosum "Ping Yuan Lv Xiu"	Pingdingshan,Henan
A62	Allium tuberosum "Ping Yuan Dong Bao"	Pingdingshan,Henan
A63	Allium tuberosum "Ping Yuan Jin Fu"	Pingdingshan,Henan
A64	Allium tuberosum "Fu Jiu #8"	Pingdingshan,Henan
A65	Allium tuberosum "Ning Xia Jiu Cai"	Ningxia
A66	Allium tuberosum "Si Ji Zi Gen"	Shouguang, Shandong
A67	Allium tuberosum "Zi Gen #1"	Shouguang, Shandong
A68	Allium tuberosum "Nong Jia Jiu Cai #1"	Quanzhou,Fujian
A69	Allium tuberosum "Nong Jia Jiu Cai #2"	Suqian,Jiangsu
A70	Allium tuberosum "Xia Men Pu Kou Ying Ye Jiu Cai"	National Infrastructure for Vegetable Crop Germplasm Resources(Beijing,China)
A71	Allium tuberosum "Xi Guan Jiu Cai"	National Infrastructure for Vegetable Crop Germplasm Resources(Beijing,China)
A72	Allium tuberosum "Ha Mi Ma Lin Jiu"	National Infrastructure for Vegetable Crop Germplasm Resources(Beijing,China)
A73	Allium tuberosum "Tong Xu Jiu Cai"	National Infrastructure for Vegetable Crop Germplasm Resources(Beijing,China)
A74	Allium tuberosum "Fu Xian Ma Lian Jiu"	National Infrastructure for Vegetable Crop Germplasm Resources(Beijing,China)
A75	Allium tuberosum "Wu Wei Pu Jiu"	National Infrastructure for Vegetable Crop Germplasm Resources(Beijing,China)
A76	Allium tuberosum "Ba Lin Zuo Qi Ma Lin Jiu"	National Infrastructure for Vegetable Crop Germplasm Resources(Beijing,China)
A77	Allium tuberosum "Ma Lan Jiu"	National Infrastructure for Vegetable Crop Germplasm Resources(Beijing,China)
A78	Allium tuberosum "Er Yang Zi Jiu"	National Infrastructure for Vegetable Crop Germplasm Resources(Beijing,China)
A79	Allium tuberosum "Xiao Pu Jiu"	National Infrastructure for Vegetable Crop Germplasm Resources(Beijing,China)
A80	Allium tuberosum "Ba Lin Zuo Qi Jiu Cai"	National Infrastructure for Vegetable Crop Germplasm Resources(Beijing,China)
A81	Allium tuberosum "Ha Mi Gou Jiu"	National Infrastructure for Vegetable Crop Germplasm Resources(Beijing,China)
A82	Allium tuberosum "Unkown #3"	Unkown

## Sheet: Table S2
Table S2. Description of Agronomic Traits of Chinese Chives Germplasm Resources
Trait	Trait Abbreviation	Description
Plant Height	PH	When chive products are mature, the vertical distance from the highest point of the plant to the ground under natural conditions. Unit: cm
Plant Width	PW	When chive products are mature, the maximum projection distance of the plant canopy under natural conditions. Unit: cm
Leaf Length	LL	When chive products are mature, the length from the top of the leaf sheath to the leaf tip of the largest normally developed and intact leaf. Unit: cm
Leaf Width	LW	When chive products are mature, the width of the blade of the largest normally developed and intact leaf. Unit: cm
Pseudostem Length	PL	When chive products are mature, the vertical distance from the highest part of the aerial pseudostem to the ground. Unit: cm
Pseudostem Diameter	PD	When chive products are mature, the width of the aerial pseudostem of the plant. Unit: cm
Number of Leaves	NL	When chive products are mature, the number of leaves per plant. Unit: number
Flower Stalk Length	FSL	When chive scapes are fully developed and reach product maturity, the vertical distance from the highest part of the scape to the ground. Unit: cm
Root Color Length	RCL	When chive products are mature, the length of the colored part of the plant's pseudostem. Unit: cm
Anthocyanin Content	AC	When harvested products are mature, the anthocyanin content is determined from a 5cm-long pseudostem. Unit: 100mg/g
Pseudostem Color	PC	When chive products are mature, the color of the aerial pseudostem. 1: White, 2: White-green, 3: Light green, 4: Light purple
Leaf Color	LC	When chive products are mature, the color of the adaxial surface of normal leaves. 1: Light green, 2: Yellowish green, 3: Gray-green, 4: Green, 5: Dark green
Leaf Shape	LS	When chive products are mature, the shape of normal leaves. 1: Long-broad streak, 2: Short -broad streak, 3: Long - narrow streak , 4: Short -narrow streak
Leaf Apex	LA	When chive products are mature, the shape of the normal leaf apex. 1: Narrowly acute, 2: Acute, 3: Broadly acute
Leaf Posture	LP	When chive products are mature, the natural growth posture of leaves. 1: Up-ward, 2: Askew, 3: Down-ward
Flower Shape	FS	When chive flowers are fully open, the shape of petals. 1: Acute-narrow, 2: Acute-wid, 3: Round-wide
Flower Stalk Structure	FSS	When chive scapes are fully developed and mature, the internal structure of the scape. 1: Hollow, 2: Thick-walled trachea, 3: Solid
Root Color	RC	When chive products are mature, the color of the plant's pseudostem part. 1: Purple, 0: White

## Sheet: Table S3
Table S3.Information of qPCR primers
Name	SequenceId	forward	reverse
qAt001	Unigene-60844	AAAGCTCAAACTCCCTCCCG	ATCAGGGGAGGAGACAACGA
qAt002	Unigene-57267	GTCTTGGGCCCATCACATCA	TGCTAGCCACCATGCATTGA
qAt003	Unigene-64377	AGGATGAACCCGAACGTGTC	CCACCCTTCATCAACTCCCC
qAt004	Unigene-48455	TCACACCATCACCTTCCACG	TGACGATGACACCATCTCGA
qAt005	Unigene-59386	TCTATCCTCGAGAGCCGGAG	GCTAAGGCAGTTGCAAGCAA
qAt006	Unigene-60347	GAGAAGGACCTGCTTTGCCT	TAACCCCGCCCACTTTAACC
qAt007	Unigene-55724	ACACATTTTCTTGGTGGCGC	ACCAGAAAGTTCCTCGACTGT
qAt008	Unigene-38647	AAGAAGACGAGCGTCCCAAG	CCTCCTCATCGACACCATGG

## Sheet: Table S4
Table S4.Kinship Matrix of 82 Chinese Chive (Allium tuberosum) Germplasm Accessions
Name
At01	0.707531158898626	0	0.552163351414855	0.601693405116912	0	0.00949390108520614	0	0	0	0.126152438572675	0	0	0	0	0.521262336089949	0.0178841335494194	0.552547871916475	0.60195650997693	0	0.521262336089949	0	0	0.0336566909883254	0.0244315672732351	0	0.46776224835185	0	0.489768885334065	0.383863722196636	0	0.395533449621735	0.044655789414653	0.518607694986427	0.429833110029809	0	0	0	0.501108694924882	0.428748264755253	0	0	0	0.274165018767195	0	0	0	0	0	0
At02	0	0.44167764901954	0	0	0.302554361014056	0.0162859671867967	0.0688963663271806	0.367939533191657	0.367939533191657	0.0662043020906267	0.336603513744261	0	0	0	0	0	0	0	0	0	0	0.23649937010918	0.013004528877806	0	0	0	0	0	0	0.154859842771925	0	0	0	0	0	0.0210157371037632	0	0	0	0.19937930903933	0.214424940684292	0.170144291579789	0	0	0.0134451861112344	0.23539940238042	0.185674573177811	0	0
At03	0.552163351414855	0	0.660794978212577	0.580995931214283	0	0.0147899797677829	0	0	0	0.120974456754087	0	0	0.0555026197395748	0	0.500564862187319	0	0.490465085789733	0.482968919542033	0	0.516084354271361	0	0	0	0	0	0.44706477444922	0	0.355261802815125	0.378685740378048	0	0.390355467803148	0.0359104228783345	0.441005416775642	0.405066208394567	0	0	0	0.43902590879814	0.419337694186472	0	0	0	0.378564056814723	0	0	0	0	0	0
At04	0.601693405116912	0	0.580995931214283	0.729371185654631	0	0.0488005413857979	0	0	0	0.154985018372102	0	0	0.0382286046354255	0	0.648385032421644	0	0.581380451715902	0.573884285468202	0	0.606999720197531	0	0	0.0020170817618669	0.0341772702708892	0	0.594884944683544	0	0.50308197304945	0.469601106304218	0	0.481270833729317	0.0699209844963494	0.531920782701812	0.454596262096625	0	0	0	0.473036470416155	0.468867747888529	0	0	0	0.314284501900471	0	0	0	0	0	0
At05	0	0.302554361014056	0	0	0.523681125148642	0.0365901887719287	0.0322957836041577	0.274434146160479	0.274434146160479	0.0451232114516461	0.42933203172159	0	0	0	0	0	0	0	0	0	0	0.154280886411851	0.0207359973821949	0	0	0	0	0	0	0.076873947824789	0	0.0457765410274179	0	0	0	0.0287472056081521	0	0	0	0.235203022708504	0.250248654353466	0.205968005248963	0	0	0	0.21431831174144	0.160360893788637	0	0
At06	0.00949390108520614	0.0162859671867967	0.0147899797677829	0.0488005413857979	0.0365901887719287	0.87748650691414	0.12884152784994	0	0	0.141668955697428	0.013734537193978	0.148245081734149	0.00842068663811074	0.386392270170352	0	0.327180905369477	0	0	0.024409134693171	0	0	0.0387269055090561	0.172239049883918	0.184950760971166	0	0	0	0	0	0	0	0.170414530437986	0	0	0	0.096480390710565	0.139775072252672	0	0	0	0	0	0	0.0868981899085851	0.0448286532821416	0	0	0	0
At07	0	0.0688963663271806	0	0	0.0322957836041577	0.12884152784994	0.767752179400037	0.139066268005871	0.139066268005871	0.0235649419133477	0.0663449363343619	0.0738629259268342	0.228426490865264	0.0388769073296611	0	0.0952672829690864	0	0	0.00693178319401069	0	0.0825364272028042	0.034432500341285	0	0.00994194287893048	0.0608793710741351	0	0.320122124626578	0	0	0	0	0.0523105166539048	0	0	0.119576223547068	0.149090789850949	0.521755120829555	0	0	0	0	0	0	0.139508589048969	0.0591735120475456	0	0	0.0233999419111567	0.037363778968942
At08	0	0.367939533191657	0	0	0.274434146160479	0	0.139066268005871	0.438109434870347	0.438109434870347	0.0380840872370495	0.308483298890683	0	0.0593920767924734	0	0	0	0	0	0	0	0	0.276570862897606	0	0	0	0	0	0	0	0.183644432226502	0	0	0	0	0	0	0	0	0	0.228163898493908	0.243209530138869	0.198928881034367	0	0	0	0.207279187526843	0.154060793006614	0	0
At09	0	0.367939533191657	0	0	0.274434146160479	0	0.139066268005871	0.438109434870347	0.438109434870347	0.0380840872370495	0.308483298890683	0	0.0593920767924734	0	0	0	0	0	0	0	0	0.276570862897606	0	0	0	0	0	0	0	0.183644432226502	0	0	0	0	0	0	0	0	0	0.228163898493908	0.243209530138869	0.198928881034367	0	0	0	0.207279187526843	0.154060793006614	0	0
At10	0.126152438572675	0.0662043020906267	0.120974456754087	0.154985018372102	0.0451232114516461	0.141668955697428	0.0235649419133477	0.0380840872370495	0.0380840872370495	0.66234521715054	0.136077168490005	0	0.228414772240725	0	0.0745539493451388	0	0.064454172947552	0.056958006699852	0	0.0900734414291811	0	0.0886452404128861	0	0	0	0.0423931632225974	0	0	0.00957963184402252	0	0.0781541635772769	0.0651379445013932	0.0718993082416166	0.0928649041686968	0	0	0	0.0130149959559593	0.0502315856524467	0	0	0	0	0	0	0	0	0	0
At11	0	0.336603513744261	0	0	0.42933203172159	0.013734537193978	0.0663449363343619	0.308483298890683	0.308483298890683	0.136077168490005	0.520285988759949	0	0.0435755494291193	0	0	0	0	0	0	0	0	0.24523484345021	0	0	0	0	0	0	0	0.110923100554993	0	0	0	0	0	0	0	0	0	0.269252175438708	0.28429780708367	0.296921962287322	0	0	0	0.305272268779799	0.251314850826996	0	0
At12	0	0	0	0	0	0.148245081734149	0.0738629259268342	0	0	0	0	1.02892789160601	0.127446820751521	0.434691150736852	0	0.46783136366401	0	0	0.734377531640565	0	0.151263480770569	0	0.217387939817356	0.308151154691836	0.207610582468852	0	0.247758945797568	0	0	0	0	0.108312930170869	0	0	0.440555203361573	0.174977169542416	0.184979079892717	0	0	0	0	0	0	0.378814583705808	0.0613403852033584	0	0	0.08069327922731	0.0623408076656493
At13	0	0	0.0555026197395748	0.0382286046354255	0	0.00842068663811074	0.228426490865264	0.0593920767924734	0.0593920767924734	0.228414772240725	0.0435755494291193	0.127446820751521	0.831609951349725	0.0161075204244186	0.00908211233062652	0	0	0	0	0	0.116671844605717	0.0116631134360425	0	0	0.0156290738249301	0.0190456618647712	0	0	0	0	0	0	0.00642747122710424	0	0.15371164094998	0.0758994244448096	0.123582907916309	0	0	0	0	0	0.0164104076583827	0.0598343978355714	0.0888958665943216	0	0	0.000630555005914137	0.0145943920636994
At14	0	0	0	0	0	0.386392270170352	0.0388769073296611	0	0	0	0	0.434691150736852	0.0161075204244186	0.990596463804877	0	0.494710524343599	0	0	0.367760008004028	0	0.284235473606479	0	0.116353247254864	0.215339242677663	0.30885615537878	0	0.286369807438942	0	0	0	0	0.0733074379350722	0	0	0.222246129985901	0.278790478336156	0.149993061295544	0	0	0	0	0	0	0.368237417499017	0.0416438593317988	0	0	0.176208945176839	0.157856473615178
At15	0.521262336089949	0	0.500564862187319	0.648385032421644	0	0	0	0	0	0.0745539493451388	0	0	0.00908211233062652	0	0.681763572010991	0	0.614758991305249	0.607262825057549	0	0.640378259786878	0	0	0	0	0	0.613483015621422	0	0.536460512638797	0.502979645893564	0	0.457744569010509	0	0.508394517983004	0.431069997377816	0	0	0	0.506415010005501	0.502246287477876	0	0	0	0.347663041489817	0	0	0	0	0	0
At16	0.0178841335494194	0	0	0	0	0.327180905369477	0.0952672829690864	0	0	0	0	0.46783136366401	0	0.494710524343599	0	1.06751651443794	0	0.00202712126702067	0.400900220931186	0	0.140036414059658	0	0.158770757727468	0.223765198460756	0.196383515757941	0	0.300061542944326	0	0	0	0	0.0850423226612473	0	0	0.32503321696353	0.233620558754176	0.119603610365033	0	0	0	0	0	0	0.713424190360734	0.0596280074216253	0	0	0.032009885630018	0.0136574140683573
At17	0.552547871916475	0	0.490465085789733	0.581380451715902	0	0	0	0	0	0.064454172947552	0	0	0	0	0.614758991305249	0	0.661892263560488	0.654067852968117	0	0.630278483389291	0	0	0	0	0	0.546478434915681	0	0.52636073624121	0.492879869495978	0	0.447644792612922	0	0.498294741585417	0.409772612767693	0	0	0	0.553220037916069	0.476627018996247	0	0	0	0.322043773008188	0	0	0	0	0	0
At18	0.60195650997693	0	0.482968919542033	0.573884285468202	0	0	0	0	0	0.056958006699852	0	0	0	0	0.607262825057549	0.00202712126702067	0.654067852968117	0.703476491028572	0	0.622782317141591	0	0	0	0	0	0.538982268667981	0	0.575769374301665	0.485383703248278	0	0.440148626365222	0	0.490798575337717	0.397954562648487	0	0	0	0.54572387166837	0.469130852748547	0	0	0	0.314547606760488	0	0	0	0	0	0
At19	0	0	0	0	0	0.024409134693171	0.00693178319401069	0	0	0	0	0.734377531640565	0	0.367760008004028	0	0.400900220931186	0	0	0.867492403789861	0	0.0682822650277534	0	0.191311528382695	0.168265134640865	0.230424214172183	0	0.343527454819047	0	0	0	0	0.082236518736208	0	0	0.259814452012439	0.108046026809593	0.174952741468048	0	0	0	0	0	0.0260982162349242	0.311883440972984	0.108218851086845	0	0	0.103506910930641	0.0851544393689805
At20	0.521262336089949	0	0.516084354271361	0.606999720197531	0	0	0	0	0	0.0900734414291811	0	0	0	0	0.640378259786878	0	0.630278483389291	0.622782317141591	0	0.65589775187092	0	0	0	0	0	0.57209770339731	0	0.495075200414684	0.518499137977607	0	0.473264061094551	0.00500940755342838	0.467009205758891	0.431069997377816	0	0	0	0.521934502089544	0.502246287477876	0	0	0	0.347663041489817	0	0	0	0	0	0
At21	0	0	0	0	0	0	0.0825364272028042	0	0	0	0	0.151263480770569	0.116671844605717	0.284235473606479	0	0.140036414059658	0	0	0.0682822650277534	0	0.726228623636706	0	0	0.0878455169843769	0.520532614138177	0	0.159314914387621	0	0	0	0	0	0	0	0.19422037689942	0.30766952955783	0.193652581168687	0	0	0	0	0	0	0.18427772013954	0	0	0	0.447487682282602	0.461451519340387
At22	0	0.23649937010918	0	0	0.154280886411851	0.0387269055090561	0.034432500341285	0.276570862897606	0.276570862897606	0.0886452404128861	0.24523484345021	0	0.0116631134360425	0	0	0	0	0	0	0	0	0.486559525664059	0	0	0	0	0	0	0	0.177300781094184	0	0	0	0	0	0	0	0	0	0.221820247361589	0.179961074698396	0.249490034210203	0	0	0.0358861244334938	0.314745145010835	0.250239847156757	0	0
At23	0.0336566909883254	0.013004528877806	0	0.0020170817618669	0.0207359973821949	0.172239049883918	0	0	0	0	0	0.217387939817356	0	0.116353247254864	0	0.158770757727468	0	0	0.191311528382695	0	0	0	0.676109880917743	0.585588656410706	0.112410028458506	0	0	0	0	0	0.0389958355833515	0.536905027934227	0	0	0.0422403076427657	0	0	0	0	0	0	0	0	0.0892024551910407	0	0	0	0.025726236679866	0.00737376511820525
At24	0.0244315672732351	0	0	0.0341772702708892	0	0.184950760971166	0.00994194287893048	0	0	0	0	0.308151154691836	0	0.215339242677663	0	0.223765198460756	0	0	0.168265134640865	0	0.0878455169843769	0	0.585588656410706	0.736548236938517	0.115392823471369	0	0	0	0	0	0	0.469755359326423	0	0	0.139584233850164	0	0	0	0	0	0	0	0	0.19165322281071	0	0	0	0.0661653585791098	0.0478128870174491
At25	0	0	0	0	0	0	0.0608793710741351	0	0	0	0	0.207610582468852	0.0156290738249301	0.30885615537878	0	0.196383515757941	0	0	0.230424214172183	0	0.520532614138177	0	0.112410028458506	0.115392823471369	0.674358643883414	0	0.109760879419333	0	0	0	0	0.124626954231468	0	0	0.11711444466867	0.230563597327079	0.207561027732614	0	0	0	0	0	0	0.0699104089133585	0	0	0	0.454510207277798	0.436157735716137
At26	0.46776224835185	0	0.44706477444922	0.594884944683544	0	0	0	0	0	0.0423931632225974	0	0	0.0190456618647712	0	0.613483015621422	0	0.546478434915681	0.538982268667981	0	0.57209770339731	0	0	0	0	0	0.670853388720613	0	0.525084760557383	0.548508698120306	0	0.518054089888719	0.0142339336549996	0.568704038861214	0.491379518256027	0	0	0	0.551944062232243	0.547775339704617	0	0	0	0.393192093716559	0	0	0	0	0	0
At27	0	0	0	0	0	0	0.320122124626578	0	0	0	0	0.247758945797568	0	0.286369807438942	0	0.300061542944326	0	0	0.343527454819047	0	0.159314914387621	0	0	0	0.109760879419333	0	0.886639265831875	0	0	0	0	0	0	0	0.240435897167779	0.195994254773984	0.374333474284306	0	0	0	0	0	0.149328832802392	0.287398044716054	0.0966724426008747	0	0	0.0932925075272418	0.107256344585027
At28	0.489768885334065	0	0.355261802815125	0.50308197304945	0	0	0	0	0	0	0	0	0	0	0.536460512638797	0	0.52636073624121	0.575769374301665	0	0.495075200414684	0	0	0	0	0	0.525084760557383	0	0.675681474807377	0.528390999445835	0	0.48315592256278	0	0.476901067227119	0.399576546621932	0	0	0	0.474921559249617	0.470752836721992	0	0	0	0.316169590733933	0	0	0	0	0	0
At29	0.383863722196636	0	0.378685740378048	0.469601106304218	0	0	0	0	0	0.00957963184402252	0	0	0	0	0.502979645893564	0	0.492879869495978	0.485383703248278	0	0.518499137977607	0	0	0	0	0	0.548508698120306	0	0.528390999445835	0.608719741316913	0	0.563484664433857	0	0.443420200481887	0.464385796408967	0	0	0	0.49834549681254	0.535562086509027	0	0	0	0.380978840520969	0	0	0	0	0	0
At30	0	0.154859842771925	0	0	0.076873947824789	0	0	0.183644432226502	0.183644432226502	0	0.110923100554993	0	0	0	0	0	0	0	0	0	0	0.177300781094184	0	0	0	0	0	0	0	0.441322668356051	0	0	0	0	0	0	0.079652005682437	0	0	0.201318113082682	0.233055820658036	0.285892704239451	0	0	0.0153839901545867	0.180433402115618	0.168600319819501	0	0
At31	0.395533449621735	0	0.390355467803148	0.481270833729317	0	0	0	0	0	0.0781541635772769	0	0	0	0	0.457744569010509	0	0.447644792612922	0.440148626365222	0	0.473264061094551	0	0	0.0389958355833515	0	0	0.518054089888719	0	0.48315592256278	0.563484664433857	0	0.688964000475267	0	0.511994732215142	0.532960328142222	0	0	0	0.510015224237639	0.547231813934127	0	0	0	0.392648567946068	0	0	0	0	0	0
At32	0.044655789414653	0	0.0359104228783345	0.0699209844963494	0.0457765410274179	0.170414530437986	0.0523105166539048	0	0	0.0651379445013932	0	0.108312930170869	0	0.0733074379350722	0	0.0850423226612473	0	0	0.082236518736208	0.00500940755342838	0	0	0.536905027934227	0.469755359326423	0.124626954231468	0.0142339336549996	0	0	0	0	0	0.720294672912243	0	0.0373618075958817	0.0203098354724298	0	0	0	0	0	0	0	0	0.0154740201248201	0	0	0	0	0
At33	0.518607694986427	0	0.441005416775642	0.531920782701812	0	0	0	0	0	0.0718993082416166	0	0	0.00642747122710424	0	0.508394517983004	0	0.498294741585417	0.490798575337717	0	0.467009205758891	0	0	0	0	0	0.568704038861214	0	0.476901067227119	0.443420200481887	0	0.511994732215142	0	0.733359094112101	0.599129769198759	0	0	0	0.560665173210134	0.499591646374354	0	0	0	0.345008400386295	0	0	0	0	0	0
At34	0.429833110029809	0	0.405066208394567	0.454596262096625	0	0	0	0	0	0.0928649041686968	0	0	0	0	0.431069997377816	0	0.409772612767693	0.397954562648487	0	0.431069997377816	0	0	0	0	0	0.491379518256027	0	0.399576546621932	0.464385796408967	0	0.532960328142222	0.0373618075958817	0.599129769198759	0.737974401474761	0	0	0	0.467821160520904	0.509270338967585	0	0	0	0.354687092979526	0	0	0	0	0	0
At35	0	0	0	0	0	0	0.119576223547068	0	0	0	0	0.440555203361573	0.15371164094998	0.222246129985901	0	0.32503321696353	0	0	0.259814452012439	0	0.19422037689942	0	0.0422403076427657	0.139584233850164	0.11711444466867	0	0.240435897167779	0	0	0	0	0.0203098354724298	0	0	0.891360418576686	0.344709325902093	0.0599779645884855	0	0	0	0	0	0	0.426179327351567	2.36164507801956e-06	0	0	0.143098652777935	0.124746181216275
At36	0	0.0210157371037632	0	0	0.0287472056081521	0.096480390710565	0.149090789850949	0	0	0	0	0.174977169542416	0.0758994244448096	0.278790478336156	0	0.233620558754176	0	0	0.108046026809593	0	0.30766952955783	0	0	0	0.230563597327079	0	0.195994254773984	0	0	0	0	0	0	0	0.344709325902093	0.743421049876788	0.287236725863205	0	0	0	0	0	0	0.220957060525904	0.136208920668344	0	0	0.256547805436345	0.270511642494131
At37	0	0	0	0	0	0.139775072252672	0.521755120829555	0	0	0	0	0.184979079892717	0.123582907916309	0.149993061295544	0	0.119603610365033	0	0	0.174952741468048	0	0.193652581168687	0	0	0	0.207561027732614	0	0.374333474284306	0	0	0.079652005682437	0	0	0	0	0.0599779645884855	0.287236725863205	0.816724948488643	0	0	0	0	0	0	0	0.167758510756864	0	0	0.161859962882257	0.175823799940042
At38	0.501108694924882	0	0.43902590879814	0.473036470416155	0	0	0	0	0	0.0130149959559593	0	0	0	0	0.506415010005501	0	0.553220037916069	0.54572387166837	0	0.521934502089544	0	0	0	0	0	0.551944062232243	0	0.474921559249617	0.49834549681254	0	0.510015224237639	0	0.560665173210134	0.467821160520904	0	0	0	0.672495273848941	0.595902254929119	0	0	0	0.44131900894106	0	0	0	0	0	0
At39	0.428748264755253	0	0.419337694186472	0.468867747888529	0	0	0	0	0	0.0502315856524467	0	0	0	0	0.502246287477876	0	0.476627018996247	0.469130852748547	0	0.502246287477876	0	0	0	0	0	0.547775339704617	0	0.470752836721992	0.535562086509027	0	0.547231813934127	0	0.499591646374354	0.509270338967585	0	0	0	0.595902254929119	0.6373514333758	0	0	0	0.482768187387741	0	0	0	0	0	0
At40	0	0.19937930903933	0	0	0.235203022708504	0	0	0.228163898493908	0.228163898493908	0	0.269252175438708	0	0	0	0	0	0	0	0	0	0	0.221820247361589	0	0	0	0	0	0	0	0.201318113082682	0	0	0	0	0	0	0	0	0	0.416551992274552	0.317788015303204	0.273507366198701	0	0	0.00299865211383726	0.281857672691178	0.270024590395062	0	0
At41	0	0.214424940684292	0	0	0.250248654353466	0	0	0.243209530138869	0.243209530138869	0	0.28429780708367	0	0	0	0	0	0	0	0	0	0	0.179961074698396	0	0	0	0	0	0	0	0.233055820658036	0	0	0	0	0	0	0	0	0	0.317788015303204	0.451539597837391	0.345457802151818	0	0	0.0180442837587989	0.29690330433614	0.285070222040023	0	0
At42	0	0.170144291579789	0	0	0.205968005248963	0	0	0.198928881034367	0.198928881034367	0	0.296921962287322	0	0	0	0	0	0	0	0	0	0	0.249490034210203	0	0	0	0	0	0	0	0.285892704239451	0	0	0	0	0	0	0	0	0	0.273507366198701	0.345457802151818	0.47189156597178	0	0	0	0.366432263847947	0.354599181551831	0	0
At43	0.274165018767195	0	0.378564056814723	0.314284501900471	0	0	0	0	0	0	0	0	0.0164104076583827	0	0.347663041489817	0	0.322043773008188	0.314547606760488	0.0260982162349242	0.347663041489817	0	0	0	0	0	0.393192093716559	0.149328832802392	0.316169590733933	0.380978840520969	0	0.392648567946068	0	0.345008400386295	0.354687092979526	0	0	0	0.44131900894106	0.482768187387741	0	0	0	0.726518571556767	0	0.0863553484464687	0	0	0	0
At44	0	0	0	0	0	0.0868981899085851	0.139508589048969	0	0	0	0	0.378814583705808	0.0598343978355714	0.368237417499017	0	0.713424190360734	0	0	0.311883440972984	0	0.18427772013954	0	0.0892024551910407	0.19165322281071	0.0699104089133585	0	0.287398044716054	0	0	0	0	0.0154740201248201	0	0	0.426179327351567	0.220957060525904	0	0	0	0	0	0	0	0.928379909365082	0.0469645091933529	0	0	0.0762511917099005	0.0902150287676858
At45	0	0.0134451861112344	0	0	0	0.0448286532821416	0.0591735120475456	0	0	0	0	0.0613403852033584	0.0888958665943216	0.0416438593317988	0	0.0596280074216253	0	0	0.108218851086845	0	0	0.0358861244334938	0	0	0	0	0.0966724426008747	0	0	0.0153839901545867	0	0	0	0	2.36164507801956e-06	0.136208920668344	0.167758510756864	0	0	0.00299865211383726	0.0180442837587989	0	0.0863553484464687	0.0469645091933529	0.681496036313126	0	0.0271856631588113	0	0
At46	0	0.23539940238042	0	0	0.21431831174144	0	0	0.207279187526843	0.207279187526843	0	0.305272268779799	0	0	0	0	0	0	0	0	0	0	0.314745145010835	0	0	0	0	0	0	0	0.180433402115618	0	0	0	0	0	0	0	0	0	0.281857672691178	0.29690330433614	0.366432263847947	0	0	0	0.488592178956733	0.362949488044307	0	0
At47	0	0.185674573177811	0	0	0.160360893788637	0	0	0.154060793006614	0.154060793006614	0	0.251314850826996	0	0	0	0	0	0	0	0	0	0	0.250239847156757	0	0	0	0	0	0	0	0.168600319819501	0	0	0	0	0	0	0	0	0	0.270024590395062	0.285070222040023	0.354599181551831	0	0	0.0271856631588113	0.362949488044307	0.529902490189464	0	0
At48	0	0	0	0	0	0	0.0233999419111567	0	0	0	0	0.08069327922731	0.000630555005914137	0.176208945176839	0	0.032009885630018	0	0	0.103506910930641	0	0.447487682282602	0	0.025726236679866	0.0661653585791098	0.454510207277798	0	0.0932925075272418	0	0	0	0	0	0	0	0.143098652777935	0.256547805436345	0.161859962882257	0	0	0	0	0	0	0.0762511917099005	0	0	0	0.609084492654842	0.590732021093182
At49	0	0	0	0	0	0	0.037363778968942	0	0	0	0	0.0623408076656493	0.0145943920636994	0.157856473615178	0	0.0136574140683573	0	0	0.0851544393689805	0	0.461451519340387	0	0.00737376511820525	0.0478128870174491	0.436157735716137	0	0.107256344585027	0	0	0	0	0	0	0	0.124746181216275	0.270511642494131	0.175823799940042	0	0	0	0	0	0	0.0902150287676858	0	0	0	0.590732021093182	0.590732021093182
At50	0	0.169496505608027	0	0	0.205320219277201	0	0	0.198281095062605	0.198281095062605	0	0.239369372007405	0	0	0	0	0	0	0	0	0	0	0.248842248238441	0	0	0	0	0	0	0	0.228340113959534	0	0	0	0	0	0	0	0	0	0.329764384535095	0.344810016180056	0.357434171383708	0	0	0.0300206529906891	0.30887967356803	0.353951395580069	0	0
At51	0	0.160615158311647	0	0	0.196438871980821	0	0	0.189399747766224	0.189399747766224	0	0.230488024711025	0	0	0	0	0	0	0	0	0	0	0.239960900942061	0	0	0	0	0	0	0	0.219458766663154	0	0	0	0	0	0	0	0	0	0.320883037238714	0.335928668883676	0.348552824087328	0	0	0.0211393056943089	0.29999832627165	0.345070048283688	0	0
At52	0	0.169496505608027	0	0	0.205320219277201	0	0	0.198281095062605	0.198281095062605	0	0.239369372007405	0	0	0	0	0	0	0	0	0	0	0.248842248238441	0	0	0	0	0	0	0	0.228340113959534	0	0	0	0	0	0	0	0	0	0.329764384535095	0.344810016180056	0.357434171383708	0	0	0.0300206529906891	0.30887967356803	0.353951395580069	0	0
At53	0	0.169496505608027	0	0	0.205320219277201	0	0	0.198281095062605	0.198281095062605	0	0.239369372007405	0	0	0	0	0	0	0	0	0	0	0.248842248238441	0	0	0	0	0	0	0	0.228340113959534	0	0	0	0	0	0	0	0	0	0.329764384535095	0.344810016180056	0.357434171383708	0	0	0.0300206529906891	0.30887967356803	0.353951395580069	0	0
At54	0	0.155619400457433	0	0	0.191443114126607	0	0	0.18440398991201	0.18440398991201	0	0.225492266856811	0	0	0	0	0	0	0	0	0	0	0.234965143087847	0	0	0	0	0	0	0	0.21446300880894	0	0	0	0	0	0	0	0	0	0.3158872793845	0.330932911029462	0.343557066233114	0	0	0.016143547840095	0.295002568417436	0.340074290429475	0	0
At55	0	0.169496505608027	0	0	0.205320219277201	0	0	0.198281095062605	0.198281095062605	0	0.239369372007405	0	0	0	0	0	0	0	0	0	0	0.248842248238441	0	0	0	0	0	0	0	0.228340113959534	0	0	0	0	0	0	0	0	0	0.329764384535095	0.344810016180056	0.357434171383708	0	0	0.0300206529906891	0.30887967356803	0.353951395580069	0	0
At56	0	0.153535401960618	0	0	0.189359115629792	0	0	0.182319991415195	0.182319991415195	0	0.223408268359996	0	0	0	0	0	0	0	0	0	0	0.232881144591032	0	0	0	0	0	0	0	0.212379010312125	0	0	0	0	0	0	0	0	0	0.313803280887685	0.328848912532647	0.341473067736299	0	0	0.0140595493432798	0.292918569920621	0.337990291932659	0	0
At57	0	0.194085001296736	0	0	0.22990871496591	0	0	0.222869590751313	0.222869590751313	0	0.263957867696114	0	0	0	0	0	0	0	0	0	0	0.216525939618995	0	0	0	0	0	0	0	0.196023805340088	0	0	0	0	0	0	0	0	0	0.354352880223803	0.369398511868765	0.325117862764262	0	0	0.054609148679398	0.276563364948584	0.321635086960623	0	0
At58	0	0.000301169362253203	0	0	0	0.200862334919214	0	0	0	0.0231614525904241	0.00903664270328339	0.102161875019342	0.030113911968109	0.210624483129398	0	0	0	0	0.00366116719248395	0	0	0	0.0268664836857583	0.015525889112965	0	0	0	0	0	0	0	0	0	0	0.0516199876744981	0	0.00510941483594446	0	0	0	0.0575724825677792	0	0.00045961986047928	0	0.154802715128597	0	0.0288221150612989	0	0
At59	0	0.354867619616431	0	0	0.33378652897745	0	0	0.269842600454698	0.269842600454698	0.0405316657458654	0.367835681707654	0	0	0	0	0	0	0	0	0	0	0.14968934070607	0	0	0	0	0	0	0	0.129187206427163	0	0	0	0	0	0	0	0	0	0.287516281310878	0.30256191295584	0.258281263851337	0	0	0	0.323536374651969	0.277403367291538	0	0
At60	0	0.282205360244998	0	0	0.30250958183013	0	0.0533320950592123	0.352375261923689	0.352375261923689	0.00925471859854585	0.336558734560335	0	0	0	0	0	0	0	0	0	0	0.190836689950948	0	0	0	0	0	0	0	0.154815063587999	0	0	0	0	0	0	0	0	0	0.313144138471714	0.328189770116676	0.283909121012173	0	0	0	0.292259427504649	0.23904103298442	0	0
At61	0	0.286475273410978	0	0	0.265394182771998	0	0	0.258355058557401	0.258355058557401	0.0290441238485679	0.299443335502202	0	0	0	0	0	0	0	0	0	0	0.195106603116928	0	0	0	0	0	0	0	0.117699664529866	0	0	0	0	0	0	0	0	0	0.332933543721736	0.291074371058543	0.24679372195404	0	0	0.0331898121773305	0.312048832754671	0.300215750458555	0	0
At62	0	0.282205360244998	0	0	0.318029073914173	0	0.0119467828350997	0.310989949699576	0.310989949699576	0.0247742106825881	0.352078226644377	0	0	0	0	0	0	0	0	0	0	0.190836689950948	0	0	0	0	0	0	0	0.170334555672041	0	0	0	0	0	0	0	0	0	0.328663630555756	0.343709262200718	0.299428613096215	0	0	0	0.307778919588692	0.23904103298442	0	0
At63	0	0.282205360244998	0	0	0.313796485163979	0	0.0232336861689486	0.322276853033425	0.322276853033425	0.0205416219323947	0.347845637894183	0	0	0	0	0	0	0	0	0	0	0.190836689950948	0	0	0	0	0	0	0	0.166101966921848	0	0	0	0	0	0	0	0	0	0.324431041805563	0.339476673450524	0.295196024346022	0	0	0	0.303546330838498	0.23904103298442	0	0
At64	0	0.25961396117102	0	0	0.295437674840194	0	0	0.231493746317443	0.231493746317443	0.0696255426404969	0.340024754294131	0	0	0	0	0	0	0	0	0	0	0.178783217600702	0	0	0	0	0	0	0	0.172954145848511	0	0	0	0	0	0	0	0	0	0.306072231481778	0.291531633413779	0.312586129996417	0	0	0	0.23882064293029	0.323883822844246	0	0
At65	0.516790142797438	0	0.454707356670696	0.545622722596866	0	0	0	0	0	0.0856012481366703	0	0	0	0	0.579001262186212	0	0.62580629009678	0.61831012384908	0	0.594520754270255	0	0	0	0	0	0.510720705796644	0	0.490603007122173	0.457122140376941	0	0.411887063493886	0	0.46253701246638	0.369692999777151	0	0	0	0.517462308797033	0.44086928987721	0	0	0	0.286286043889152	0	0	0	0	0.00150166177995082	0
At66	0.500631988487715	0	0.438549202360973	0.472559763978988	0	0	0	0	0	0.126347898135102	0	0	0	0	0.505938303568334	0	0.552743331478903	0.545247165231203	0	0.521457795652377	0	0	0	0	0	0.437657747178766	0	0.47444485281245	0.440963986067218	0	0.395728909184163	0	0.446378858156657	0.410439649775583	0	0	0	0.50130415448731	0.481615939875642	0	0	0	0.327032693887584	0	0	0	0	0	0
At67	0	0.312385639684964	0	0	0.230167155987635	0	0.110318769917069	0.35245713247339	0.35245713247339	0.0507219013723603	0.264216308717839	0	0.0306445787036715	0	0	0	0	0	0	0	0	0.221016969390913	0	0	0	0	0	0	0	0.253187050669968	0	0	0	0	0	0	0.00532599661266333	0	0	0.240801712629218	0.272539420204572	0.211566695169677	0	0	0	0.219917001662154	0.155411703808076	0	0
At68	0	0.34859922487107	0	0	0.198189033531737	0	0.0628211553771293	0.361864322241606	0.361864322241606	0	0.232238186261942	0	0.0400517684718867	0	0	0	0	0	0	0	0	0.200325750268865	0	0	0	0	0	0	0	0.164304123905916	0	0	0	0	0	0.0304600182377542	0	0	0	0.208823590173321	0.223869221818283	0.17958857271378	0	0	0.0228894672452254	0.244843683514411	0.191625288994182	0	0
At69	0	0.296654693813897	0	0	0.275573603174917	0	0.0263961164039988	0.325439283268475	0.325439283268475	0.0392235442514872	0.252717951596966	0	0.00362672949875626	0	0	0	0	0	0	0	0	0.205286023519847	0	0	0	0	0	0	0	0.18478388924094	0	0	0	0	0	0	0	0	0	0.229303355508345	0.244348987153307	0.200068338048804	0	0	0.0433692325802499	0.208418644541281	0.13968075793701	0	0
At70	0.0514985765735455	0	0	0.00807002099835692	0	0.0762427067277839	0.132963535952649	0	0	0.144331164427153	0	0.161342538482192	0.11521717548168	0.185414144690749	0	0.327969330277053	0.0313487841901167	0.0807574222505716	0.143301438887361	6.32483635908445e-05	0.0267933415126038	0	0.102150360838388	0.144887222369435	0.0895790620875507	0	0.0293045126638663	0.050167838209582	0	0	0	0.036542388093419	0	0	0.0691768694219639	0.0638599674503531	0.0566295155010264	0	0	0	0	0	0	0.144591419124316	0.0692140443478842	0	0	0.0450196059655971	0.0266671344039364
At71	0	0	0	0	0	0.186002881420612	0.0787704953731817	0	0	0	0	0.246965521547753	0.112905912776094	0.723142683260095	0	0.234560598762303	0	0	0.278324495347196	0	0.194799960949647	0	0.00867249374969385	0.126642753453405	0.20756679878517	0	0.245824337920103	0	0	0	0	0	0	0	0.076644836453488	0.174574497027855	0.117462352946867	0	0	0	0	0	0	0.278801904842185	0.0660179552912772	0	0	0.135663	0.149627312715785
At72	0	0	0	0	0	0.103692566594205	0.183332747780963	0	0	0	0	0.333597314671003	0.103658556567565	0.31260749779244	0	0.430175053421537	0	0	0.364956288470447	0	0.128647800432963	0	0.204286948408928	0.260245562392214	0.202641326448147	0	0.341884856327129	0	0	0	0	0.0685468676222825	0	0	0.442973704037187	0	0.0513101924301834	0	0	0	0	0	0	0.47441635950142	0.0482393937949308	0	0	0.126416119449471	0.10806364788781
At73	0	0.219295990547184	0	0	0.239600212132316	0	0	0.289465892225874	0.289465892225874	0.00325015320888663	0.27364936486252	0	0	0	0	0	0	0	0	0	0	0.241736928869444	0	0	0	0	0	0	0	0.148810498198339	0	0	0	0	0	0	0	0	0	0.364044377390209	0.322185204727016	0.277904555622513	0	0	0.00739584153764922	0.28625486211499	0.289941271902916	0	0
At74	0.104201980800286	0	0	0	0	0.0469520610547993	0.153297447021093	0	0	0	0	0.320503309633524	0.130528060115851	0.508738037562188	0	0.503336216588884	0.0389363304574322	0.0883449685178871	0.359367014346847	0.00765079463090631	0.207503959389531	0	0.0779991678475521	0.13952883638397	0.235865786000286	0.00209485208100875	0.308547219099411	0.0175426560991347	0	0	0.052636321087157	0.0349533585277599	0.0463814657514967	0.0400031946733596	0.30144856004195	0.215730897621817	0.207508796678821	0.101306762082149	0.0247137431623268	0	0	0	0.0451127704218445	0.376863109744302	0.117653656115226	0	0	0.198386356837307	0.212350193895093
At75	0.117465540712836	0	0.0505004840207965	0.0276062413306565	0	0.143647669550737	0.154872756467008	0	0	0	0	0.33766076764854	0.109025258066086	0.127557418427749	0.00407997661184817	0.380968013528322	0	0.0433888382747163	0.207049416230268	0	0.205652698300143	0	0.09234147878525	0.252179510277783	0.155770418987184	0	0.196112804531444	0.0863961344722737	0	0	0	0.0100414301098888	0	0	0.179080356981387	0.173763455009776	0.0785387360153856	0	0	0	0	0	0.0114082719396044	0.311399710991895	0	0	0	0.166974158444981	0.180937995502766
At76	0.149913372413067	0	0.0273583972604383	0.00446415457029834	0	0.0635690475931031	0.0390664116114545	0	0	0	0	0.158477581328247	0	0.414704476517056	0.0378426941596449	0.261373	0.084647722070213	0.134056360130668	0.234687649169389	0.0533621862436871	0.148657032012197	0	0.0194343691203988	0.0649803324319128	0.162565478576125	0.0264669420782315	0.167959547511725	0.0465619717815234	0.0130811050362914	0	0	0.0335335307281696	0.0920928573642776	0.0857145862861405	0.124925415550444	0.244857394016112	0.150182565577337	0.110030030894629	0.033437011974807	0	0	0	0.0495681789112131	0.191804244606573	0.0251412876832001	0	0	0.203330155336859	0.217293992394645
At77	0	0	0	0	0	0	0.0969494303481794	0	0	0	0	0.212863875649855	0	0.122145636590877	0	0.257374793643307	0	0	0.236208088279136	0	0.16580515646402	0	0	0	0.115922877151061	0	0.419999617892143	0	0	0	0	0	0	0	0.180249802883108	0	0.160932312058823	0	0	0	0	0	0.0209510308757167	0.333229879894387	0.0462578803691191	0	0	0.099782749603641	0.113746586661426
At78	0	0	0	0	0	0	0.131609937556701	0	0	0	0	0.229961171652156	0.0360888388144502	0.0978576203690651	0	0.225358964490758	0	0	0.211920072057325	0	0.141517140242208	0	0	0	0.0916348609292496	0	0.413274812876552	0	0	0	0	0	0	0	0.222638123022366	0	0.128916482906274	0	0	0	0	0	0.0332409421247116	0.326505074878796	0.0219698641473073	0	0	0.0754947333818293	0.0894585704396146
At79	0.0164070980819125	0	0.00766173154559397	0	0	0.071964627043044	0.152138729850471	0	0	0	0	0.169832561866437	0	0.341062407582305	0.0181460284448006	0.241675881428156	0.00804625204721378	0.000550085799513763	0.262762917935465	0.0336655205288428	0.0272430285965259	0	0	0.000471133324396519	0.0859640085531255	0.00677027636338715	0.252939620585956	0	0	0	0	0.0707416693214802	0.0154913873412783	0.0212053871786241	0.117321020751082	0.180348194908595	0.206350079508198	0.0334285608716301	0.0137403462599626	0	0	0	0.0867763175045237	0.241104654115366	0.138213605922216	0	0	0.0819161519211881	0.0958799889789735
At80	0.0276568078296322	0	0	0	0	0.0838105313838013	0.121306030960112	0	0	0	0	0.378357821075518	0.098536644054869	0.270910135939867	0	0.253485823816518	0	0	0.344797229396645	0	0.0863961710059604	0	0.278814954601482	0.295876613741219	0.13226854517467	0	0.117711008535425	0	0	0	0	0.159766949745228	0	0	0.198313846628013	0	0.128304073476091	0	0	0	0	0	0	0.28990271930403	0	0	0	0	0.00264378614566027
At81	0	0	0	0	0	0	0.0592634094605398	0	0	0.0260562921746117	0	0.311750801994829	0.16239590208709	0.155579470016123	0	0.257215671963122	0	0	0.266097939400472	0	0.0246854941981861	0	0.158848132644108	0.201688028292429	0.0518460954380642	0	0.218944357608138	0	0	0	0	0.0800128561656172	0	0	0.435907660012482	0.0509343139855697	0	0	0	0	0	0	0	0.370454053266643	0.0449249136867966	0	0	0.0407788808964105	0.0547427179541958
At82	0.0417779563488287	0.00917368687199809	0.00280644847711025	0	0	0	0.0505729418655761	0	0	0.088938774408324	0	0	0.12576625604779	0.134125762086419	0	0.147817497591802	0.00751285285023549	0	0.0319821621240033	0	0.063975673343252	0	0.0357390011955032	0.0974601270074631	0.0810643950502807	0	0.0624171298770585	0	0	0	0.0168909596084549	0.00387474053257125	0.0261555963568368	0.0653952262530058	0	0	0	0.0086565962952922	0	0	0	0	0.066236941678379	0.13515399936353	0	0	0	0.00483918805160447	0.0188030251093898
[truncated: 33 more columns]

## Sheet: Table S5
Table S5. Trait Indices: Mean, SD, Shannon-Wiener Index, CV (18 Agronomic Traits of Chinese Chives )
Trait Type	Trait	Mean	SD	Shannon-Wiener Index	CV(%)
Quantitative trait	PH	33.01	4.28	4.4	12.96
	PW	21.94	4.67	4.38	21.29
	LL	30.3	3.63	4.4	11.96
	LW	0.73	0.14	4.39	18.73
	PL	4.2	0.81	4.39	19.33
	PD	5.66	0.93	4.39	16.4
	NL	5.55	0.7	4.4	12.57
	FSL	66.85	7.13	4.4	10.66
	RCL	1.04	1.24	3.73	118.94
	AC	0.016	0.47	2.61	289.25
Qualitative trait	PC	3.13	0.97	4.35	31.02
	LC	3.59	1.41	4.31	39.19
	LS	2.1	1.12	4.26	53.49
	LA	1.62	0.62	4.34	38.08
	LP	1.89	0.38	4.38	20.25
	FS	2	0.81	4.32	40.58
	FSS	2.18	0.94	4.3	43
	RC	0.7	0.45	4.06	64.33

## Sheet: Table S6
Table S6. Principal Component Analysis Results of 18 Chinese Chives Agronomic Traits
Principal Component Number	Eigenvalue	Percentage of Variance (%)	Cumulative (%)
1	4.02703	22.3724	22.3724
2	2.32074	12.893	35.2654
3	1.71563	9.53126	44.7967
4	1.5155	8.41944	53.2161
5	1.23458	6.85875	60.0748
6	1.05856	5.88091	65.9558
7	0.982	5.45557	71.4113
8	0.92718	5.15102	76.5624
9	0.75235	4.17973	80.7421
10	0.69244	3.8469	84.589
11	0.6533	3.62943	88.2184
12	0.50045	2.7803	90.9987
13	0.44619	2.47886	93.4776
14	0.37203	2.06684	95.5444
15	0.36432	2.02399	97.5684
16	0.26279	1.45995	99.0284
17	0.09976	0.55422	99.5826
18	0.07514	0.41742	100

## Sheet: Table S7
Table S7. Primer Information
Name	forward	Tm1	reverse	Tm2	product
sxauAt002	ATGCAATGCGTTGGTAAGCC	59.83	TGATAAGGTTCACTGCTTTTGAGC	59.78	146
sxauAt009	TTTGACTCAACACCATGCGC	59.69	AGGAAGGAAAGGAACCAGATTGG	60.25	100
sxauAt020	GTCACGGTCAACAAATAATTCAGC	59.15	AACGAATATGAAGGGCGGGC	60.82	117
sxauAt038	ACAGATGTACTTGCATGTTACTGC	59.61	TCCAAAAGCACCTGCAAAACC	60.13	147
sxauAt042	ACACAAATAAAATATGAACGTGGTACC	58.76	TGTCTTTGACAGAGAAAGAAAATGC	58.5	118
sxauAt044	GGGAAGGAACCGTTCAGAGC	60.67	CACGTTTGTTTCCATTCTAACATCC	59.14	127
sxauAt046	CTGTACAGTCTGCCTCACCG	60.11	ATGATGGCGATGCAGGTAGG	59.96	140
sxauAt051	TCGTGTGCTACAGAAATCAAGC	59.26	AAGCTCCTCCAAGTTCACCG	59.96	141
sxauAt058	ATTGGTTAGGCACCCTTTGG	58.06	CCACCATGTTTTAAAATAACCGCC	59.37	144
sxauAt060	TGTCCTCTGTTTTGCTTTGCG	59.93	CGAAAACACAAAGACAGCACC	58.55	144
sxauAt068	GCTCAAGCAAGACTTCAAGATCC	59.87	AGGGGTTCTATAAGGTTTGGCC	59.76	106
sxauAt074	CATACCTCTCCCTTCGCTCC	59.32	TGAGGTGGATGCGAACTTGG	60.32	111
sxauAt077	TGATGAATAAGGTGAGCAGCG	58.45	AAACTCCAGCGTCCTCTGC	60	140
sxauAt078	TGGTGACGATAATGGAGGTGG	59.52	CTTCAACCCCACCACTACCC	59.96	128
sxauAt081	ACTTGAAGAAAAACTTTCAGCTGC	58.89	ACTTAATACTCATCAATGAAACCAGC	58.01	145
sxauAt091	TACAATCGCGCCACTCTACG	60.25	TTTGATATTTTTCACTGGATTCGCC	58.67	127
sxauAt099	TCCAACTAGGTGTACGTTTTTGC	59.44	AGACAGCCCCATCAAATTTTGG	59.43	136
sxauAt101	AGGAGTTTACCAATCCGTCGG	59.79	CGTCTCGTCGGTTCATAAGC	58.81	102
sxauAt103	AATCATGAGGCCCCCTTTGG	60.03	GCACTGGTGACCTGAAATCG	59.2	158
sxauAt105	GGAATAGGATTGTTTTGTGGTCAGG	60.11	GCTTTACGCATGAAATCGAAAATCG	60.33	117
sxauAt111	CAAGGTTGGGGAGCTTTTCC	59.03	CTGATGTGGTTTGGTCGTTCC	59.46	150
sxauAt114	TCATATATACATATACACACACGCGC	59.31	ACCGAGTCTGAGTATACACCC	58.35	136
sxauAt125	AAGTCGGAGATTGCTAGGCG	59.9	CTCTTCTTCTCCCCTGCAGC	60.11	118
sxauAt126	CGCGCCATCGTAACATTTGG	60.59	CTCACCTGTTGGTTCAAGAAGC	59.71	138
sxauAt129	CACTGCATAGTCTCCAGGGG	59.53	ACCGTAGCGACAATGTCAGC	60.74	207
sxauAt137	TCCTCTCATTCTCAACTCGACC	59.24	CAAGGTTAACAGCACAGGGC	59.4	118
sxauAt154	CTTAATTTGTGCTTGCGCGC	59.64	GCAGAAATAGGTTTGGTTTTCACC	59.01	122
sxauAt156	GACACTAATGAGAACGGTGACC	59.25	GGCACCATGAAGAAATATTTTCAAGC	56.02	142
sxauAt158	CTTCATTGCGCATAATAATTTTTCGC	59.52	GTTGAGGCGGATGGGTGG	58.34	119
sxauAt163	GGAAAACATTGGTTGATAAGTAACTGC	59.67	GGTCCAAAAGCTGGTATGGC	59.18	139
sxauAt169	TCCAACCATCACTTTACCCCC	59.64	AGTATACTGTATTGAGAGAGGTATTGC	58.2	137
sxauAt170	GGATTTCCTCTTTTGCTCAGGC	59.83	GACTTATGAAGCTGAAGCACGG	59.65	194
sxauAt173	TTGTTGATGGTGAAGAGTACCG	58.34	TCATTACCCCGCTAACGAGC	59.9	172
sxauAt174	AGAGCATCGTTCCTAGAGAGG	58.72	TTGGTCTGTGTGTTGAAGGC	54.89	138
sxauAt178	ACGCATAAGCTATTTTTATGACTCTCC	59.83	GGTGTGGCTTTACGATTGGC	59.83	106
sxauAt186	CTTATCGACCGTCGTCCTCC	59.69	CTCCAACGACATCGAATCGC	59.43	131
sxauAt193	GCTGAAATGCCTGTGCTTAGG	58.84	TGTGATGGTAGTGTGTTTCAGG	55.27	168
sxauAt204	TGTCATGTGAGTCATTAGCTTGC	59.31	CCGAATGTATGTAGCAACAGGC	59.71	113
sxauAt209	TAGGTGGACATTGCTTGTGC	58.47	CCTAAGACTTTTAAAAATTACGCGCG	60.02	176
sxauAt225	ACATATCAGGTGGTATTCCAAAGC	56.47	TTGAATAATACCTTTCATGCCATGC	56.99	114
sxauAt242	ACACACAAGTTTAACAGGCAGC	59.9	TGCATTTTCCCTTGAACGCG	60.04	118
sxauAt248	AATTTGTGTTGTGAAAATGCAACG	58.44	TTGGTGGATTCCCTATACATTGC	58.53	121
sxauAt263	GTGTATCGAAACCTTGGTCACC	56.49	CCGTAGCATGATTCAAAATATTGTTCG	56.95	132
sxauAt269	CCCGAGAAGTTTACCGGTCC	60.11	GCTCTCTATGCGGAACAAGC	59.07	152
sxauAt275	CAAGAGGCTCAAAGGGACTAGC	60.68	ACACACACACGCACACGC	61.86	113
sxauAt343	GCAGGAGACAAGGATTCATGC	59.33	ATGGGCTAAGTTAGAGGGGC	58.86	120
sxauAt346	GGAAACAAAGTGCACGAAGGG	57.15	TGAGCAATAACATCAGCTTCTCG	59.59	136
sxauAt347	GACAAAGGGAGCCTACGTCC	56.91	GACCACTGCTTTCGATCACG	57.59	180
sxauAt372	AGCAAAGTGGCAAGACATATGG	57.64	ACTAGCTTATTTGCATACCAAAGGC	58.96	162
sxauAt391	AGGCTACCAGCTGCAATAGG	59.53	CAACGGGGCAGACTTCTACC	60.39	155
sxauAt396	TCGATAGTTATCACTTCCTTTTGTGC	58.63	TGGACATTGTAGTTTGCCTCC	55.07	123
sxauAt398	GCACACACACTTTCTGTTGC	58.45	AGCTGCGGGTCAAATGGG	60.36	170
sxauAt403	ACTTGCATCTAATAAGACAGGCC	58.54	AGGAGAACAAAGCAGAAGAAACC	59.11	143
sxauAt427	GCAGAGATCAACAACACAAATGG	58.77	TGCTTTTAACAGTCAAAATGGACC	58.4	194
sxauAt431	CCAAATGCACCGTCTATCTGC	59.67	TCACATGCCAAAATACTGGTGG	59.18	128
sxauAt436	GGAGAGCCTACCAAATAAACAGC	59.37	ACGCATGACTAGTAGGGTCC	58.6	101
sxauAt437	TTTACTGACGGGTGGTGGC	55.45	CTCGAAATTCAAGCATCATCGC	58.91	150
sxauAt441	CTTTTTCCACCACCAAAACGC	59.07	TTGATCGGTGAGGAGAGGGG	60.69	122
sxauAt486	ACAGACGTACCTGTTGGAATCC	60.03	GCAGAAATCAATTTAACCATGAGATGC	60.04	169

## Sheet: Table  S8
Table S8. Genetic Diversity Parameters of SSR Molecular Markers for Chinese Chives Germplasm Resources
Locus	Na	Ne	I	H	PIC
sxauAt002	4	3.76923	1.35178	0.979592	0.684715
sxauAt009	4	2.94602	0.722171	0.880745	0.508476
sxauAt020	9	4.22586	1.49434	1.01782	0.722575
sxauAt038	8	3.65028	1.36054	0.968065	0.675471
sxauAt042	4	3.46684	1.3073	0.948738	0.558582
sxauAt044	11	4.21917	1.50555	1.01732	0.722948
sxauAt046	6	3.86332	1.36961	0.988207	0.693594
sxauAt051	10	4.40668	1.52897	1.03076	0.734959
sxauAt058	8	4.97957	1.66919	1.06557	0.764179
sxauAt060	5	3.54356	1.31895	0.957064	0.670041
sxauAt068	5	4.32951	1.54018	1.02537	0.734034
sxauAt074	4	3.88838	1.37082	0.990431	0.69468
sxauAt077	7	2.91396	1.17208	0.875765	0.595552
sxauAt078	4	3.2457	1.2261	0.922534	0.628436
sxauAt081	4	2.92771	1.08665	0.877915	0.584735
sxauAt091	5	3.95595	1.38073	0.996288	0.699993
sxauAt099	4	1.54019	0.535386	0.467637	0.289223
sxauAt101	4	3.99622	1.38582	0.999685	0.702857
sxauAt103	8	3.70277	1.34929	0.973243	0.681917
sxauAt105	6	4.70382	1.57264	1.04988	0.752603
sxauAt111	8	3.08059	1.16584	0.900515	0.606365
sxauAt114	6	3.85873	1.367	0.987796	0.692517
sxauAt125	4	3.25156	1.22723	0.923274	0.629038
sxauAt126	6	4.04625	1.45246	1.00381	0.709382
sxauAt129	6	2.37157	0.984879	0.771119	0.488009
sxauAt137	5	3.21694	1.25415	0.91886	0.63287
sxauAt154	4	2.03758	0.830987	0.678961	0.415743
sxauAt156	7	3.61378	1.40481	0.964375	0.684859
sxauAt158	5	3.64625	1.33697	0.967661	0.681768
sxauAt163	7	2.2686	0.909978	0.7456	0.472335
sxauAt169	6	3.68444	1.39552	0.971451	0.678968
sxauAt170	5	3.32244	1.25846	0.932022	0.639617
sxauAt174	7	2.62866	1.15113	0.826103	0.546398
sxauAt178	6	5.1074	1.6848	1.07227	0.774769
sxauAt186	7	3.42043	1.28519	0.943518	0.651486
sxauAt193	5	4.09186	1.44401	0.3392	0.711413
sxauAt204	5	3.62572	1.32898	0.96559	0.672529
sxauAt209	10	4.12527	1.56828	1.01012	0.719004
sxauAt225	11	4.78006	1.66691	1.0544	0.760361
sxauAt242	6	2.82594	1.15637	0.861514	0.578415
sxauAt248	5	1.90208	0.667182	0.632347	0.361799
sxauAt263	8	1.92554	0.899941	0.640886	0.421011
sxauAt269	7	3.54	1.32788	0.956685	0.669519
sxauAt275	6	1.80521	0.672321	0.594728	0.353963
sxauAt343	5	1.47781	0.65293	0.431099	0.297372
sxauAt346	6	2.11243	0.812921	0.702148	0.419677
sxauAt347	9	2.32254	0.996006	0.75925	0.492815
sxauAt372	16	3.19706	1.26216	0.916284	0.625705
sxauAt391	7	2.88856	1.07821	0.871742	0.578856
sxauAt396	8	3.56597	1.39337	0.959429	0.66808
sxauAt398	16	4.11669	1.49061	1.00945	0.716416
sxauAt403	7	2.16493	0.912974	0.717456	0.460128
sxauAt427	7	1.3093	0.399189	0.314977	0.20833
sxauAt431	10	4.23592	1.53498	1.01856	0.724789
sxauAt436	6	2.04306	0.771051	0.680717	0.400166
sxauAt437	8	4.04371	1.48179	1.0036	0.711224
sxauAt441	4	2.83624	1.43366	0.863228	0.571712
sxauAt459	9	2.81789	1.06383	0.860166	0.569199
sxauAt486	6	3.45592	1.2916	0.947522	0.654837

## Sheet: Table S9
Table S9.Significantly associated markers under the general linear model (GLM)
Trait	Marker	marker_F	p	marker_Rsq	FDR_BH
RCL	A391	21.2995	1.5188e-05	0.20425	0.0161297
AC	A427	18.7006	4.4765e-05	0.17716	0.0237702

## Sheet: Table S10
Table S10. Significantly associated markers under the mixed linear model (MLM).
Trait	Marker	F	p	MarkerR2	FDR_BH
AC	A427	12.8802	0.00058169	0.19432	0.033738
NL	A372	14.555	0.00027311	1.51094	0.0032227
	A459	9.77902	0.00249	0.44474	0.024485
LW	A002	19.6572	3.0347e-05	0.38653	0.000447618
	A137	8.84011	0.00393	2.58752	0.0289837
	A209	7.33702	0.00832	1.06117	0.049088
	A343	18.7153	4.5029e-05	0.3844	0.000531342
LP	A020	20.9827	1.755e-05	0.92186	0.000172575
	A046	10.807	0.00153	1.72863	0.0075225
	A068	17.9071	6.3417e-05	0.72474	0.0004677
	A154	13.873	0.00037073	1.11841	0.00218731
	A163	7.73244	0.00682	3.22535	0.0251856
	A186	20.1418	2.4815e-05	1.05975	0.000209155
	A427	7.72673	0.00683	0.17377	0.0251856
	A437	21.1551	1.6354e-05	1.56667	0.000172575
LC	A068	9.97187	0.00227	0.53787	0.03658
	A173	9.78644	0.00248	25.0831	0.03658
	A174	11.7732	0.00096921	0.96372	0.0285917
LA	A038	7.30975	0.00844	0.40131	0.049796
	A042	12.4551	0.00070693	0.24956	0.00595841
	A051	12.0259	0.0008619	0.97797	0.00635651
	A081	7.31191	0.00843	0.74478	0.049796
	A125	19.0367	3.9336e-05	0.49703	0.000469557
	A186	14.2417	0.00031416	2.57947	0.00308924
	A436	19.0092	3.9793e-05	0.30431	0.000469557
FSS	A046	12.9481	0.00056392	13.0052	0.00817684
	A068	25.3691	3.0427e-06	1.3339	0.000176477
	A125	15.7302	0.00016244	4.52532	0.00407682
	A170	12.0027	0.00087124	0.68997	0.0101064
	A372	15.1376	0.00021087	0.5149	0.00407682

[truncated: 1 more sheets: Table S11]
